# Supplementary material for: Assessment of DNA Transfer on Drug Packages in Simulated Vehicular and Household Settings
Source: Genes (Basel). 2025 Oct 27;16(11):1264. doi: 10.3390/genes16111264 (PMC12652570; doi:10.3390/genes16111264)
Supplement: Supplementary file 1 [file genes-16-01264-s001.zip › Supplementary Table S1.xlsx]

## Sheet: Questionnaire - Vehicle
Supplementary Table 1. Questionnaire data related to the vehicle experiment.
		Participant 1	Participant 2	Participant 3	Participant 4	Participant 5	Participant 6	Participant 7	Participant 8	Participant 9	Participant 10	Participant 11	Participant 12	Participant 13	Participant 14	Participant 15
Short duration experiment (up to 3 hours)	How long had the drug packages been stored in the car prior to sample collection?	133 mins	105 mins	100 mins	105 mins	110 mins	106 mins	123 mins	91 mins	125 mins	112 mins	111 mins	165 mins	63 mins	120 mins	155 mins
	How long had the driver been driving the vehicle during the storage?	80 mins	25 mins	50 mins	60 mins	30 mins	40 mins	22 mins	25 mins	40 mins	60 mins	40 mins	15 mins	40 mins	45 mins	30 mins
	How often does the driver drive the car?	6-12 times a week	At least twice a day	Once a day	Twice a day	Twice a day	At least twice a day	4 times a week	Twice a day	Twice a day	Thrice a day	Twice or thrice a day	20 times a week	Once a day	6-8 times a week	Twice a day
	When did a non-driver passenger last ride the car before the experiment?	Less than 1 day before	1 day before	Less than 1 day before	Less than 1 day before	2 days before	3 days before	1 day before	Less than 1 day before	5 days before	Less than 1 day before	1 day before	Less than 1 day before	5 days before	Less than 1 day before	3 days before
	How long did the last non-driver passenger(s) spend in the car?	80 mins	25 mins	50 mins	60 mins	60 mins	40 mins	8 mins	20 mins	60 mins	40 mins	15 mins	30 mins	30 mins	20 mins	30 mins
	Where did the last non-driver passenger(s) sit in the car?	Front passenger seat	N/A	Front passenger seat	Front passenger seat	Front passenger seat	Front passenger seat, rear passenger seat behind front passenger seat, rear passenger seat behind driver seat	Front passenger seat and rear passenger seat behind driver seat	Rear passenger seat behind front passenger seat	Front passenger seat	Rear passenger seat behind driver seat	Front passenger seat	Front passenger seat	Rear passenger seat behind front passenger seat, rear passenger seat behind driver seat	Front passenger seat	Front passenger seat
	How often are the car seats cleaned?	Once every 3-5 months	Once every 2 weeks	N/A	Once every month	Once every month	Once every several months	Once every 2-3 months	N/A	Once every month	Once every 6 months	N/A	Once every month	Once every 6 months	Once every 3 months	Once every 6 months
	When were the car seats last cleaned?	4 weeks ago	2 weeks ago	3 weeks ago	2 weeks ago	4 weeks ago	N/A	8 weeks ago	N/A	10 days ago	3 months ago	2 months ago	18 days ago	3 months ago	4 weeks ago	4 weeks ago
	Who cleaned the car seats last?	External vendors	Maid	Myself	External vendors	External vendors	Myself	Myself	Maid	External vendor	Myself	External vendors	External vendors	Spouse	Myself	External vendors
	How were the car seats last cleaned?	Vacuumed	Cleaned with cloth and cleaning agent	Vacuumed	Wiped with water	Vacuumed and wiped	Wiped with cloth and water	Cleaned with leather cleaner and vacuumed	N/A	Vacuumed and polished	Car care solution	Vacuumed and chemical wipe	Vacuumed	Vacuumed	Vacuumed and cleaned with wipes	N/A
	How often is the floor cleaned?	Once every 3-4 months	Once every 2 weeks	Once every 2-3 weeks	Once every month	Once every month	Once every several months	Once every 1-2 month	N/A	Once every week	Once every 6 months	N/A	Once every month	Once every 6 months	Once every 3 months	Once every 6 months
	When was the floor last cleaned?	2 months ago	2 weeks ago	3 weeks ago	2 weeks ago	4 weeks ago	N/A	8 weeks ago	N/A	1 week ago	3 months ago	2 months ago	18 days ago	3 months ago	4 weeks ago	4 weeks ago
	Who cleaned the floor last?	External vendors	Maid	Myself	External vendors	External vendors	Myself	Myself	Maid	Myself	Myself	External vendors	External vendors	Spouse	Myself	External vendors
	How was the floor last cleaned?	Vacuumed	Scrubbed with brush	Vacuumed	Vacuumed, cleaner	Vacuumed	Vacuumed	Vacuumed, flapped against wall	N/A	Vacuumed	Vacuumed	Vacuumed	Vacuumed	Vacuumed	Vacuumed	N/A
	How often is the glove compartment cleaned?	Once every year	Never	Never	Once every month	Once every month	Never	Never	Never	Once every month	Never	N/A	Never	Never	Never	Never
	When was the glove compartment last cleaned?	1 year ago	N/A	N/A	2 weeks ago	4 weeks ago	N/A	N/A	N/A	4 weeks ago	N/A	2 months ago	N/A	N/A	N/A	N/A
	Who cleaned the glove compartment last?	Myself	N/A	N/A	External vendors	External vendors	N/A	N/A	N/A	Myself	N/A	External vendors	N/A	N/A	N/A	N/A
	How was the glove compartment last cleaned?	Wiped with wet wipes	N/A	N/A	Wiped with water	Wiped down	N/A	N/A	N/A	Packing	N/A	Cleaned with chemical wipe	N/A	N/A	N/A	N/A
	How often has the glove compartment been opened to take out or put in items?	Once every several weeks	Twice every week	Once every 2 weeks	Once every week	N/A	Once every month	Once every week	Once every 3 months	Once every week	Once every month	Rarely	N/A	Once every week	N/A	Rarely
	When was the last time the glove compartment was opened to take out or put in items?	A few weeks ago	1 week ago	1 week ago	1 week ago	N/A	N/A	5 days ago	1 month ago	5 days ago	1 week ago	2 weeks ago	N/A	1 week ago	1-2 weeks ago	1 week ago
	What items are usually stored in the glove compartment?	Tissue packets, wet tissue, boxes that won't be touched	Foldable bag, tissue, book, mask, spectacle case	Coupons, receipts	Tissue papers, documents	Tissue, masks	Masks, parking coupons, car manual with road tax and insurance certificate	Windscreen shade, instructions manual, masks, tissue, plaster	Face masks, pen, CDs, paper, car park coupons	Vehicle records, plastic bags	Charging cables	Booklets and paper	Umbrella	Tissue, car documents	Car manual, gloves	Car manual
	How often is the boot cleaned?	Once every 3-4 months	Once every 2 weeks	Once every 2-3 weeks	Once every month	Once every month	Once every several months	Never	N/A	Once every month	Once every 6 months	N/A	Once every month	Never	once every 6 months to 1 year	Once every 6 months
	When was the boot last cleaned?	2 months ago	2 weeks ago	3 weeks ago	2 weeks ago	4 weeks ago	N/A	N/A	N/A	4 weeks ago	3 months ago	2 months ago	18 days ago	N/A	N/A	4 weeks ago
	Who cleaned the boot last?	External vendors	Maid	Myself	External vendors	External vendors	Myself	N/A	Maid	Myself	Myself	External vendors	External vendors	N/A	External vendors	External vendors
	How was the boot last cleaned?	Vacuumed	Cleaned with cloth	Vacuumed	Vacuumed	Vacuumed	Vacuumed	N/A	N/A	Vacuumed	Vacuumed	Vacuumed	Vacuumed	N/A	N/A	N/A
	How often has the boot been opened to take out or put in items?	Several times every week	4 times every week	Several times every day	Several times every day	Once every 2-3 days	Several times every week	Once every week	Once every week	Daily	Several times every day	1-2 times every week	Twice every week	Once every week at most	Once every week	Twice every week
	When was the last time the boot was opened to take out or put in items?	A few days ago	2 days ago	1 day ago	1 day ago	1 day ago	N/A	4 days ago	1 day ago	1 day ago	On the day of experiment	2 weeks ago	5 days ago	2 weeks ago	1 week ago	6 days ago
	What items are usually stored in the boot?	Bulky groceries, clothings, bags if there are passengers, chemicals for the car	Laptop, bag, grocery	Bags, groceries	Bags, containers groceries	Shoes, bag, cloths	Foam box for frozen food, umbrella, cat food, tyre air pump	Taekwondo stuff, foldable chair, luggage, bottle of water	Laptop, groceries, bicycles	Cleaning agents	Driver's bag, passengers' bags	Plastic bags containing items or bag packs	Groceries, kids stuff	Stroller, toddler bike, swimming float	Clothes, bags, bulky items, groceries	Laptop bag, water bottle, tote bag
	If the mock drug packages were contacted during the storage in the car, specify the activity leading to the contact.	N/A	N/A	Passenger's shoe touched the exterior of the drug package on the front passenger floor.	N/A	N/A	N/A	N/A	N/A	N/A	Passenger's leg touched the exterior of the drug package on the front passenger floor.	N/A	N/A	N/A	N/A	N/A
Long duration experiment (2 days)	How many times had the vehicle been driven during the storage?	3 times	5 times	9 times	4 times	3 times	6 times	8 times	5 times	5 times	11 times	7 times	11 times	9 times	4 times	3 times
	How long had the vehicle been driven for during the storage?	315 mins	100 mins	240 mins	180 mins	150 mins	130 mins	140 mins	100 mins	240 mins	290 mins	195 mins	180 mins	260 mins	90 mins	105 mins
	When did a non-driver passenger last ride the car prior to sample collection?	Less than 1 day before	3 days before	1 day before	Less than 1 day before	2 days before	1 day before	1 day before	1 day before	7 days before	Less than 1 day before	Less than 1 day before	Less than 1 day before	1 day before	Less than 1 day before	8 days before
	How long did the last non-driver passenger(s) spend in the car?	150 mins	20 mins	30 mins	180 mins	60 mins	35 mins	5 mins	20 mins	30 mins	40 mins	35 mins	180 mins	15 mins	20 mins	30 mins
	Where did the last non-driver passenger(s) sit in the car?	Front passenger seat	Front passenger seat	Front passenger seat, rear passenger seat behind front passenger seat	Front passenger seat	Front passenger seat	Front passenger seat, rear passenger seat behind driver seat	Front passenger seat, rear passenger seat behind front passenger seat, rear passenger seat behind driver seat	Rear passenger seat behind front passenger seat	Front passenger seat	Rear passenger seat behind driver seat	Front passenger seat	Front passenger seat, rear passenger seat behind front passenger seat, rear passenger seat behind driver seat	Rear passenger seat behind front passenger seat	Rear passenger seat behind front passenger seat	Front passenger seat, rear passenger seat behind driver seat
	When were the car seats last cleaned?	8 weeks ago	2 days ago	1 day ago	1 week ago	4 weeks ago	N/A	N/A	N/A	2 weeks ago	3 moths ago	13 days ago	3 days ago	More than 1 month ago	2 weeks ago	3 weeks ago
	Who cleaned the car seats last?	External vendors	Maid	Myself	External vendors	External vendors	Myself	Myself	Maid	External vendors	Myself	External vendors	External vendors	Spouse	Myself	External vendors
	How were the car seats last cleaned?	Cleaned with cleaning agents	Cleaned with cloth and detergent	Vacuumed	Wiped with water	Vacuumed and wiped down	Wiped with wet cloth	Vacuumed	N/A	Vacuumed, wiped down, leather polishing	Cleaned with car care product	Cleaned with chemical scrub and wipe	Vacuumed and cleaned with leather care products	Vacuumed	Vacuumed and wiped	N/A
	When was the floor last cleaned?	8 weeks ago	2 days ago	1 day ago	1 week ago	4 weeks ago	N/A	3 days ago	5 days ago	3 days ago	3 moths ago	13 days ago	3 days ago	More than 1 month ago	2 weeks ago	3 weeks ago
	Who cleaned the floor last?	External vendors	Maid	Myself	External vendors	External vendors	Myself	Myself	Maid	Myself	Myself	External vendors	External vendors	Spouse	Myself	External vendors
	How was the floor last cleaned?	Vacuumed	Brushed	Vacuumed	Vacuumed, cleaner	Vacuumed	Vacuumed	Flipped against wall	Vacuumed	Vacuumed	Vacuumed	Vacuumed	Vacuumed	Vacuumed	Vacuumed	N/A
	When was the glove compartment last cleaned?	Never	Never	N/A	1 week ago	4 weeks ago	Never	N/A	N/A	2 weeks ago	N/A	13 days ago	Never	Never	N/A	Never
	Who cleaned the glove compartment last?	N/A	N/A	N/A	External vendors	External vendors	N/A	N/A	N/A	Myself	N/A	External vendors	N/A	N/A	N/A	N/A
	How was the glove compartment last cleaned?	N/A	N/A	N/A	Wiped with water	Vacuumed and wiped down	N/A	N/A	N/A	Wiped down	N/A	Cleaned with chemical scrub and wipe	N/A	N/A	N/A	N/A
	When was the last time the glove compartment was opened to take out or put in items?	1 day ago	3 days ago	5 days ago	1 day ago	1 day ago	3 months ago	6 days ago	N/A	2 weeks ago	1 week ago	13 days ago	3 days ago	6 days ago	N/A	More than 1 year ago
	When was the boot last cleaned?	8 weeks ago	2 weeks ago	1 day ago	1 week ago	4 weeks ago	N/A	N/A	5 days ago	2 weeks ago	3 moths ago	13 days ago	3 days ago	Never	N/A	3 weeks ago
	Who cleaned the boot last?	External vendors	Maid	Myself	External vendors	External vendors	Myself	Myself	Maid	External vendors	Myself	External vendors	External vendors	N/A	N/A	External vendors
	How was the boot last cleaned?	Vacuumed	Brushed	Vacuumed	Vacuumed	Vacuumed and wiped down	Vacuumed	Vacuumed	Vacuumed	Vacuumed	Vacuumed	Vacuumed	N/A	N/A	N/A	N/A
	When was the last time the boot was opened to take out or put in items?	20 days ago	1 day ago	1 day ago	1 day ago	1 day ago	1 day ago	2 days ago	1 day ago	1 day ago	Less than 1 day ago	5 days ago	Less than 1 day ago	6 days ago	1 day ago	3 days ago
	If the mock drug packages were contacted during the storage in the car, specify the activity leading to the contact.	Passenger's pants and shoes touched exterior of the drug package on the front passenger floor.	N/A	Passenger's shoes touched exterior of the drug package on the front passenger floor; Passenger pushed the drug package on the rear passenger seat aside when sitting.	N/A	N/A	N/A	N/A	N/A	N/A	Passenger's legs touched exterior of the drug package on the front passenger floor	Passenger's pants or shoes touched exterior of the drug package on the front passenger floor; passenger's bag touched exterior of the drug package on rear passenger seat	N/A	Passenger's shoes may touched exterior of the drug package on the front passenger floor; passenger's hands touched exterior of the drug package on rear passenger seat	N/A	N/A
