# Supplementary material for: Assessment of DNA Transfer on Drug Packages in Simulated Vehicular and Household Settings
Source: Genes (Basel). 2025 Oct 27;16(11):1264. doi: 10.3390/genes16111264 (PMC12652570; doi:10.3390/genes16111264)
Supplement: Supplementary file 1 [file genes-16-01264-s001.zip › Supplementary Table S2.xlsx]

## Sheet: Questionnaire - House
Supplementary Table 2. Questionnaire data related to the house experiment.
	Participant 1	Participant 2	Participant 3	Participant 4	Participant 5	Participant 6	Participant 7	Participant 8	Participant 9	Participant 10	Participant 11	Participant 12	Participant 13	Participant 14	Participant 15
Duration of occupancy for the bedroom	17 years	2 years	1 year and 1 month	1 year	N/A	9 years	12 years	10 months	15 years and 6 months	22 years	10 years	3 years	2 years	1 year and 6 months	5 years
When did a non-occupant last enter the room prior to sample collection?	1 day ago	Less than 1 day ago	1 day ago	Less than 1 day ago	Less than 1 day ago	23 days ago	Less than 1 day ago	4 days ago	5 days ago	3 days ago	Less than 1 day ago	Less than 1 day ago	Less than 1 day ago	2 days ago	Less than 1 day ago
How long did the last non-occupant(s) spend in the room?	30 mins	5 mins	5 mins	5 secs	5 mins	10 mins	Less than 1 min	1 min	30 mins	60 mins	10 mins	10 mins	Less than 1 min	30 minutes	N/A
Describe the open-space location that was used for storage	On the table	On the table	On the table	On the table	On the table	On the laptop desk	On the study table	On the table	On the table	On the study table	On the table	On the floor	On the table	On the table	On top of bedside cabinet
Duration of occupancy for the storage unit at open-space location	3 years	2 years	1 year	1 year	1 year and 1 month	9 years	N/A	10 months	2 years	15 years	8 years	N/A	2 years	1 year and 6 months	3 years
How often is the surface of the open-space location cleaned?	Once every month	Once every 6 months	Once every week	1 to 3 times every week	Once every month	Once every month	Once every week	Once every week	Once every year	Once every week	Once every week	Once every month	Once every 3 months	Once every week	Once every week
When was the surface of the open-space location last cleaned?	1 month ago	5 months ago	3 days ago	1 week ago	1 month ago	1 month ago	7 days ago	9 days ago	2 months ago	1 week ago	3 days ago	1 month ago	Less than 1 day ago	2 days ago	2 weeks ago
Who cleaned the surface of the open-space location last?	Myself	Myself	Myself	Myself	Myself	Myself	Myself	Myself	Myself	Maid	Myself	Myself	Myself	Part-time cleaner	Myself
How was the surface of the open-space location last cleaned?	Cleaning with wet tissue	Cleaning with wet wipes	Cleaning with wet tissues	Cleaning with wet wipes	Wiping with towel	Cleaning with wet wipe	Cleaning with wet wipes	Wiping with cloth	Wiping with wet cloth and soap	Wiping	Wiping with a wet cloth	Vacuuming and mopping	Cleaning with wet wipes	Wiping with wet cloth	Cleaning with wet towel
How often is the storage unit used at open-space location?	2-5 times every day	More than 10 times every day	1-2 times every day	More than 10 times every day	Once every day	Once every day	Once every day	Once every day	More than 10 times every day	3-5 times every day	Once every day	N/A	3-5 times every day	Twice every day	Every day
When was the storage unit at open-space location last used?	1 day ago	Less than 1 day ago	Less than 1 day ago	Less than 1 day ago	Less than 1 day ago	Less than 1 day ago	Less than 1 day ago	Less than 1 day ago	Less than 1 day ago	Less than 1 day ago	Less than 1 day ago	N/A	1 day ago	Less than 1 day ago	Less than 1 day ago
If the mock drug package was contacted during the storage at the open-space location, specify the activity leading to the contact.	Incidental touching by my arm while accessing items behind it	N/A	N/A	Moving the mock drug package aside by myself and another person	N/A	N/A	N/A	N/A	N/A	N/A	N/A	N/A	N/A	Moving the mock drug package aside by myself	Moving the mock drug package aside to take items under it by myself
Describe the enclosed-space location that was used for storage	In the under desk cabinet	In the desk drawer	In the under desk drawer	In the drawer	In the cabinet	In the cabinet	In the chest drawer	In the wardrobe drawer	In the wardrobe drawer	In the top drawer of the bedside cabinet	In the book cabinet	In the wardrobe drawer	In the wardrobe drawer	On the shelf inside the wardrobe	In the under desk drawer
Duration of occupancy for the storage unit at enclosed-space location	3 years	2 years	1 year	1 year	10 months	9 years	N/A	10 months	15 years and 6 months	22 years	10 years	3 years	2 years	1 year and 6 months	5 years
How often is the interior of the enclosed-space location cleaned?	Once every 6 months	Never	Once every year	Never	Once every 6 months	Never	Once every 2 months	Once every year	Once every year	Once every 3 months	Once every year	Once every a few months	Once every 3 months	N/A	Never
When was the interior of the enclosed-space location last cleaned?	6 months ago	N/A	1 year ago	1 year ago	N/A	N/A	Less than 1 day ago	10 months ago	2 months ago	3 months ago	5 months ago	1 month ago	Less than 1 day ago	Less than 1 day ago	N/A
Who cleaned the interior of the enclosed-space location last?	Myself	N/A	Myself	Myself	Myself	N/A	Myself	Myself	Myself	Myself	Myself	Myself	Myself	Part-time cleaner	N/A
How was the interior of the enclosed-space location last cleaned?	Cleaning with wet tissue	N/A	Wiping with wet tissues	Wiping with water and towel	Wiping with towel	N/A	Wiping with wet wipes	Vacuuming and dusting after removing the clothes	Wiping with wet cloth and soap	Rearranging of items inside and dusting of interior	Wiping with a wet cloth	Cleaning wth alcohol wipes and water	Wiping with wet wipes	Wiping with wet cloth	N/A
How often is the storage unit used at enclosed-space location?	3-5 times every month	Once every week	1-2 times every day	Rarely	Once every day	Once every day	3-5 times every day	2 times every day	N/A	Rarely	Rarely	3-5 times every day	Rarely	Once every week	Sometimes
When was the storage unit at enclosed-space location last used?	3 days ago	1 weeks ago	Less than 1 day ago	3 months ago	Less than 1 day ago	Less than 1 day ago	Less than 1 day ago	Less than 1 day ago	2 months ago	10 days ago	1 week ago	Less than 1 day ago	Less than 1 day ago	3 days ago	2 weeks ago
What items are usually stored in the storage unit at enclosed-space location?	Tissue boxes and tissue packets	Electronics, phone chargers	Stationary, yarn, measuring tape	Official documents	Belt, small bags	A box of mask, books	Socks	Clothes	Clothing which are used very rarely	Nintendo Switch and 3DS games, pouches, folders with old cards and important documents, etc.	Books, Paper, storage boxes	Bags	N/A	Medications	Books, papers, hair-curler, etc.
If the mock drug package was contacted during the storage at the enclosed-space location, specify the activity leading to the contact.	N/A	N/A	N/A	N/A	N/A	N/A	N/A	N/A	N/A	N/A	N/A	N/A	Incidental touching by myself while accessing other items	N/A	N/A
