# Supplementary material for: Assessment of DNA Transfer on Drug Packages in Simulated Vehicular and Household Settings
Source: Genes (Basel). 2025 Oct 27;16(11):1264. doi: 10.3390/genes16111264 (PMC12652570; doi:10.3390/genes16111264)
Supplement: Supplementary file 1 [file genes-16-01264-s001.zip › Supplementary Table S3.xlsx]

## Sheet: Questionnaire - Direct handling
Supplementary Table 3. Questionnaire data related to the direct handling experiment.
	Participant 1	Participant 2	Participant 3	Participant 4	Participant 5	Participant 6	Participant 7	Participant 8	Participant 9	Participant 10	Participant 11	Participant 12	Participant 13	Participant 14	Participant 15
Duration between the experiment and last hand wash	1 hour 10 mins	4 mins	1 hour	1 hour 22 mins	2 hour 30 mins	1 hour 25 mins	1 hour 45 mins	1 hour 5 min	1 hour	2 hours	1 hour	1 hour 30 mins	1 hour	1 hour 30 mins	1 hour 30 mins
Describe the items you have touched/used between the experiment and last hand wash	Tablet computer, handphone, mouse	Hair, handphone, staff pass, door handle, keyboard, mouse, cup, water bottle	Corridor exit button, pencil, measuring tape, staff card, keyboard, mouse, handphone, door handle	Keyboard, mouse, handphone, pen, notebook	Tablet computer, gloves	Door handle, lift button, umbrella, untensils and bowls at food court, hanphone, keyboard, mouse	Wallet, handphone, table at food court, keyboard, mouse	Handphone, keyboard, mouse, water bottle,	Handphone, tablet computer	Handrail on public transport, handphone, tablet computer	Key, ladder, door exit button, staff pass, handphone, tablet computer	Laptop, snacks, water bottle	Keyboard, mouse, staff pass, handphone	Pen and paper, handphone, tablet computer, keyboard	Handphone, computer
