# Supplementary material for: Assessment of DNA Transfer on Drug Packages in Simulated Vehicular and Household Settings
Source: Genes (Basel). 2025 Oct 27;16(11):1264. doi: 10.3390/genes16111264 (PMC12652570; doi:10.3390/genes16111264)
Supplement: Supplementary file 1 [file genes-16-01264-s001.zip › Supplementary Table S4.xlsx]

## Sheet: DNA Quantification & Profile
Supplementary Table 4. Raw data of DNA quantification and profile
			Participant 1		Participant 2		Participant 3		Participant 4		Participant 5		Participant 6		Participant 7		Participant 8		Participant 9		Participant 10		Participant 11		Participant 12		Participant 13		Participant 14		Participant 15
			Quant (ng in 56 ul)	Profile	Quant (ng in 56 ul)	Profile	Quant (ng in 56 ul)	Profile	Quant (ng in 56 ul)	Profile	Quant (ng in 56 ul)	Profile	Quant (ng in 56 ul)	Profile	Quant (ng in 56 ul)	Profile	Quant (ng in 56 ul)	Profile	Quant (ng in 56 ul)	Profile	Quant (ng in 56 ul)	Profile	Quant (ng in 56 ul)	Profile	Quant (ng in 56 ul)	Profile	Quant (ng in 56 ul)	Profile	Quant (ng in 56 ul)	Profile	Quant (ng in 56 ul)	Profile
Vehicle (short duration)	Seat	Background sample	1.19737	POI-Major	1.03311	POI-Equal	7.77598	POI-Major	0.417299	UP-Equal	0.377331	POI-Major	0.110766	Inconclusive	7.86182	UP-Major	0.150197	POI-Major	3.05712	POI-Major	10.8662	UP-Equal	1.01067	UP-Equal	2.79332	UP-Major	9.7744	UP-Major	1.1964	POI-Major	0.221548	UP-Single
		Carrier bag (body)	0.011896	No profile	0	No profile	0	No profile	0.248598	Inconclusive	0	No profile	0	No profile	0	No profile	0	No profile	0.00689377	No profile	0.220157	UP-Major	0.0186098	No profile	0.699907	POI-Minor	0.0279422	No profile	0.0236985	No profile	0	No profile
		Carrier bag (handle)	0.0490846	Inconclusive	0	No profile	0	No profile	0	No profile	0.0141489	No profile	0.0852097	No profile	0.00438551	No profile	0	No profile	0	No profile	0.135009	UP-Single	0	No profile	0	No profile	0	No profile	0	No profile	0	No profile
		Carrier bag (interior) + Resealable bag (exterior)	0	No profile	0	No profile	0	No profile	0	No profile	0	No profile	0	No profile	0	No profile	0	No profile	0	No profile	0	No profile	0	No profile	0	No profile	0	No profile	0	No profile	0	No profile
	Floor	Background sample	0.504293	UP-Equal	4.3574	Complex mix	2.42069	Complex mix	6.90128	Complex mix	3.5827	Complex mix	0.903279	Complex mix	1.15003	Complex mix	1.42154	Complex mix	0.736362	POI-Equal	7.03226	UP-Equal	3.5872	Complex mix	6.2373	Complex mix	3.21281	Complex mix	1.12426	UP-Equal	1.57777	Complex mix
		Carrier bag (body)	0.324235	UP-Equal	0	No profile	0	No profile	0.0291124	No profile	0	No profile	0	No profile	0	No profile	0.0222958	Inconclusive	0.0345328	No profile	0.269583	UP-Single	0.0241294	No profile	0.112386	Inconclusive	0.0176227	No profile	0.0391207	No profile	0	No profile
		Carrier bag (handle)	0.0926593	No profile	0	No profile	0.0990707	UP-Single	0	Inconclusive	0	No profile	0.0078056	No profile	0.0495594	Inconclusive	0	No profile	0	No profile	0.152228	Inconclusive	0	No profile	0	No profile	0	No profile	0.0150688	No profile	0	No profile
		Carrier bag (interior) + Resealable bag (exterior)	0	No profile	0	No profile	0	No profile	0	No profile	0	No profile	0	No profile	0	No profile	0	No profile	0	No profile	0	No profile	0	No profile	0	No profile	0	No profile	0	No profile	0	No profile
	Glove comp.	Background sample	0.26101	Inconclusive	2.00036	POI-Major	0.572596	POI-Major	0.403192	POI-Major	0.470921	POI-Minor	0.107931	Inconclusive	0.55843	POI-Minor	0.342544	UP-Equal	0.471494	POI-Major	8.80123	UP-Major	1.34461	UP-Equal	2.04923	POI-Major	0.876462	POI-Equal	0.415144	POI-Single	0.528845	UP-Single
		Carrier bag (body)	0.0753437	No profile	0	No profile	0	No profile	0	No profile	0	No profile	0	No profile	0	No profile	0	No profile	0	No profile	0.0994153	Inconclusive	0	No profile	0	No profile	0	No profile	0	No profile	0	No profile
		Carrier bag (handle)	0	No profile	0	No profile	0.0563385	Inconclusive	0.024989	No profile	0.0133994	No profile	0	No profile	0	No profile	0	No profile	0	No profile	0.0286764	Inconclusive	0	No profile	0	No profile	0	No profile	0	No profile	0	No profile
		Carrier bag (interior) + Resealable bag (exterior)	0	No profile	0	No profile	0	No profile	0	No profile	0	No profile	0	No profile	0	No profile	0	No profile	0	No profile	0	No profile	0	No profile	0	No profile	0	No profile	0	No profile	0.0166319	No profile
	Boot	Background sample	0.0586877	No profile	26.1736	UP-Major	1.29685	Complex mix	1.26107	POI-Equal	0.194263	POI-Single	0.2482	Inconclusive	1.35463	Complex mix	0	No profile	0.532715	POI-Major	2.44031	POI-Minor	0.114255	Inconclusive	0	No profile	3.29172	UP-Major	3.29006	POI-Major	0.138884	Inconclusive
		Carrier bag (body)	0.0133582	Inconclusive	0	No profile	0	No profile	0	No profile	0	No profile	0	No profile	0	No profile	0	No profile	0	No profile	0.0738791	Inconclusive	0	No profile	0	No profile	0.0285213	No profile	0.0132275	No profile	0	No profile
		Carrier bag (handle)	0.00794145	No profile	0.0112865	No profile	0	No profile	0	No profile	0	No profile	0	No profile	0	No profile	0	No profile	0	No profile	0.0336051	Inconclusive	0	No profile	0	No profile	0	No profile	0.025375	No profile	0.0185164	Inconclusive
		Carrier bag (interior) + Resealable bag (exterior)	0	No profile	0	No profile	0	No profile	0	No profile	0	No profile	0	No profile	0	No profile	0	No profile	0	No profile	0.0043335	No profile	0	No profile	0	No profile	0	No profile	0	No profile	0	No profile
			Participant 1		Participant 2		Participant 3		Participant 4		Participant 5		Participant 6		Participant 7		Participant 8		Participant 9		Participant 10		Participant 11		Participant 12		Participant 13		Participant 14		Participant 15
			Quant (ng in 56 ul)	Profile	Quant (ng in 56 ul)	Profile	Quant (ng in 56 ul)	Profile	Quant (ng in 56 ul)	Profile	Quant (ng in 56 ul)	Profile	Quant (ng in 56 ul)	Profile	Quant (ng in 56 ul)	Profile	Quant (ng in 56 ul)	Profile	Quant (ng in 56 ul)	Profile	Quant (ng in 56 ul)	Profile	Quant (ng in 56 ul)	Profile	Quant (ng in 56 ul)	Profile	Quant (ng in 56 ul)	Profile	Quant (ng in 56 ul)	Profile	Quant (ng in 56 ul)	Profile
Vehicle (long duration)	Seat	Background sample	0.194067	POI-Equal	0.226192	POI-Equal	0.559477	POI-Major	0.160925	UP-Equal	0.337993	UP-Equal	0.390984	UP-Equal	13.9036	POI-Minor	0.40837	Inconclusive	0.0283934	No profile	32.6429	UP-Equal	0.184967	Inconclusive	0.679328	UP-Equal	4.9568	POI-Minor	5.80222	POI-Major	0.166562	POI-Major
		Carrier bag (body)	0	No profile	0	No profile	0.0131072	No profile	0.0277521	Inconclusive	0	No profile	0	Inconclusive	0	No profile	0	No profile	0	No profile	0.0722867	No profile	0	No profile	0	No profile	0.0228506	Inconclusive	0	No profile	0	No profile
		Carrier bag (handle)	0	No profile	0	No profile	0.132739	POI-Major	0.187773	POI-Single	0	No profile	0.373783	UP-Major	0.0380535	Inconclusive	0	No profile	0	No profile	0.82384	UP-Major	0	No profile	0	No profile	0.383618	UP-Single	0	Inconclusive	0	No profile
		Carrier bag (interior) + Resealable bag (exterior)	0	No profile	0	No profile	0	No profile	0	No profile	0	No profile	0	No profile	0	No profile	0	No profile	0	No profile	0	No profile	0	No profile	0	No profile	0	No profile	0	No profile	0	No profile
	Floor	Background sample	0.801908	Complex mix	0.520202	Complex mix	5.86459	Complex mix	1.19836	Complex mix	1.75572	Complex mix	0.651042	UP-Equal	0.600771	Complex mix	0.365303	UP-Equal	0.471269	UP-Equal	1.97944	UP-Equal	0.815034	UP-Equal	3.7888	Complex mix	0.970524	UP-Equal	0.527326	POI-Equal	0.735093	UP-Major
		Carrier bag (body)	0	No profile	0.0311865	Inconclusive	0.0207872	Inconclusive	0	No profile	0	No profile	0.0144898	Inconclusive	0.00606675	No profile	0	No profile	0	No profile	6.17171	POI-Minor	0	No profile	0.0132536	No profile	0.0498553	No profile	0	No profile	0	No profile
		Carrier bag (handle)	0	No profile	0	Inconclusive	0.113519	Inconclusive	0.0513718	Inconclusive	0	No profile	0	Inconclusive	0.0416307	Inconclusive	0	No profile	0	No profile	3.92785	UP-Major	0	No profile	0.0731803	Inconclusive	0.0294034	No profile	0	No profile	0	No profile
		Carrier bag (interior) + Resealable bag (exterior)	0	No profile	0	No profile	0.00764195	No profile	0.0075546	Inconclusive	0	No profile	0	No profile	0.00563539	No profile	0	No profile	0	No profile	0.0627314	Inconclusive	0	No profile	0	No profile	0	No profile	0	No profile	0	No profile
	Glove comp.	Background sample	0.257179	UP-Equal	13.8923	POI-Major	0.551921	POI-Major	0.186881	UP-Equal	0.0665024	Inconclusive	0.205466	POI-Single	0.042692	Inconclusive	0.169474	Inconclusive	0.711744	POI-Major	14.4101	POI-Minor	0.154848	Inconclusive	0.60521	POI-Equal	1.22793	POI-Equal	0.715686	POI-Major	0.0813353	No profile
		Carrier bag (body)	0	No profile	0	No profile	0	No profile	0	No profile	0	No profile	0.0368181	No profile	0	No profile	0	No profile	0	No profile	0.80214	UP-Equal	0	No profile	0	No profile	0	No profile	0	No profile	0	No profile
		Carrier bag (handle)	0	No profile	0	No profile	0.0126606	No profile	0	No profile	0	No profile	0	No profile	0.0182659	Inconclusive	0	No profile	0	No profile	0.684884	Inconclusive	0	No profile	0	No profile	0	No profile	0.0217565	No profile	0	No profile
		Carrier bag (interior) + Resealable bag (exterior)	0	No profile	0	No profile	0	No profile	0	No profile	0	No profile	0	No profile	0	No profile	0	No profile	0	No profile	0	No profile	0	No profile	0	No profile	0	No profile	0	No profile	0	No profile
	Boot	Background sample	0.0332873	Inconclusive	6.73886	UP-Major	0.714564	POI-Major	0.285849	POI-Major	0.0481242	Inconclusive	0.0559119	Inconclusive	0.0939426	Inconclusive	0.0315887	No profile	0.670454	POI-Equal	105.978	UP-Major	0.0130024	No profile	0	No profile	0.246557	Inconclusive	2.2576	POI-Major	0.111248	Inconclusive
		Carrier bag (body)	0	No profile	0	No profile	0	No profile	0	No profile	0	No profile	0	No profile	0	No profile	0	No profile	0	No profile	0.331354	UP-Major	0	No profile	0	No profile	0.0175231	No profile	0	No profile	0	No profile
		Carrier bag (handle)	0	No profile	0	No profile	0	No profile	0.0183333	No profile	0	No profile	0.00557418	No profile	0	No profile	0	No profile	0	No profile	0.0202333	No profile	0	No profile	0	No profile	0	No profile	0.0529907	No profile	0	No profile
		Carrier bag (interior) + Resealable bag (exterior)	0	No profile	0	No profile	0	No profile	0	No profile	0	No profile	0	No profile	0	No profile	0	No profile	0	No profile	0.00879723	No profile	0	No profile	0	No profile	0	No profile	0	No profile	0	No profile
			Participant 1		Participant 2		Participant 3		Participant 4		Participant 5		Participant 6		Participant 7		Participant 8		Participant 9		Participant 10		Participant 11		Participant 12		Participant 13		Participant 14		Participant 15
			Quant (ng in 56 ul)	Profile	Quant (ng in 56 ul)	Profile	Quant (ng in 56 ul)	Profile	Quant (ng in 56 ul)	Profile	Quant (ng in 56 ul)	Profile	Quant (ng in 56 ul)	Profile	Quant (ng in 56 ul)	Profile	Quant (ng in 56 ul)	Profile	Quant (ng in 56 ul)	Profile	Quant (ng in 56 ul)	Profile	Quant (ng in 56 ul)	Profile	Quant (ng in 56 ul)	Profile	Quant (ng in 56 ul)	Profile	Quant (ng in 56 ul)	Profile	Quant (ng in 56 ul)	Profile
House	Open space	Background sample	0.182521	POI-Major	2.23043	POI-Major	0.0799889	Inconclusive	25.2664	POI-Major	0.402606	POI-Single	0.335159	POI-Single	0.281695	POI-Single	0.236771	POI-Single	2.25867	POI-Major	5.88491	POI-Major	1.19504	POI-Major	0.419213	POI-Major	0.0605869	Inconclusive	0.05367	POI-Single	0.0397342	Inconclusive
		Carrier bag (body)	0.0530167	POI-Single	0.2289	POI-Major	0.06927	POI-Single	0.109564	POI-Single	0.0550759	POI-Major	0.0134229	Inconclusive	0.0340477	Inconclusive	0.0438762	POI-Single	0.0120751	Inconclusive	0.00793147	Inconclusive	0.396143	POI-Major	0.783704	POI-Major	0.0143509	No profile	0.0181309	Inconclusive	0.0633182	POI-Single
		Carrier bag (handle)	0.0874014	Inconclusive	0.0489393	POI-Major	0.0518909	POI-Single	0.111294	POI-Single	0.0337406	POI-Single	0.0529349	POI-Single	0.0200582	Inconclusive	0.00908826	Inconclusive	0.0117558	Inconclusive	0.013066	Inconclusive	0.0883003	POI-Major	0.380583	POI-Major	0.0028976	No profile	0.010326	Inconclusive	0	No profile
		Carrier bag (interior) + Resealable bag (exterior)	0	No profile	0.00415729	No profile	0	No profile	0.0221042	No profile	0	No profile	0.00837519	No profile	0	No profile	0	No profile	0	No profile	0	No profile	0	No profile	0	No profile	0	No profile	0	No profile	0	No profile
	Enclosed space	Background sample	2.81967	POI-Major	0.110315	Inconclusive	0.0446643	Inconclusive	0.0180321	No profile	0.29673	POI-Single	0	No profile	0.168027	POI-Single	0.0103802	No profile	0.101742	POI-Major	0.202344	POI-Single	0.0178847	Inconclusive	0.112719	Inconclusive	0	No profile	0.0757556	Inconclusive	0	No profile
		Carrier bag (body)	0.0137789	No profile	0	No profile	0	No profile	0	No profile	0	Inconclusive	0	No profile	0.00818057	No profile	0	No profile	0	No profile	0	No profile	0	No profile	0	No profile	0	No profile	0	No profile	0	No profile
		Carrier bag (handle)	0.0521779	Inconclusive	0.0033311	No profile	0.0157069	Inconclusive	0	No profile	0	No profile	0	No profile	0.0177509	Inconclusive	0	No profile	0	No profile	0	No profile	0	No profile	0	No profile	0	No profile	0	No profile	0	No profile
		Carrier bag (interior) + Resealable bag (exterior)	0	No profile	0	No profile	0	No profile	0	No profile	0	No profile	0	No profile	0	No profile	0	No profile	0	No profile	0	No profile	0	No profile	0	No profile	0	No profile	0	No profile	0	No profile
			Participant 1		Participant 2		Participant 3		Participant 4		Participant 5		Participant 6		Participant 7		Participant 8		Participant 9		Participant 10		Participant 11		Participant 12		Participant 13		Participant 14		Participant 15
			Quant (ng in 56 ul)	Profile	Quant (ng in 56 ul)	Profile	Quant (ng in 56 ul)	Profile	Quant (ng in 56 ul)	Profile	Quant (ng in 56 ul)	Profile	Quant (ng in 56 ul)	Profile	Quant (ng in 56 ul)	Profile	Quant (ng in 56 ul)	Profile	Quant (ng in 56 ul)	Profile	Quant (ng in 56 ul)	Profile	Quant (ng in 56 ul)	Profile	Quant (ng in 56 ul)	Profile	Quant (ng in 56 ul)	Profile	Quant (ng in 56 ul)	Profile	Quant (ng in 56 ul)	Profile
Direct handling		Carrier bag (body)	0	No profile	0.0319299	Inconclusive	0	No profile	0.013348	Inconclusive	0	No profile	0.00879895	Inconclusive	0.209142	POI-Single	0.0199741	POI-Single	0.0393122	Inconclusive	0.00540819	No profile	0	No profile	0.0908173	Inconclusive	0.0332412	No profile	0.0307401	Inconclusive	0.0721373	Inconclusive
		Carrier bag (handle)	0.0214337	Inconclusive	0.0417304	POI-Single	0.0564097	Inconclusive	0.336926	POI-Single	0.691077	POI-Major	0.064162	POI-Single	0.892464	POI-Major	0.0672976	POI-Single	0.0532817	Inconclusive	0.0279618	POI-Single	0.316487	POI-Single	0.258267	POI-Major	0.416135	POI-Single	0.146566	Inconclusive	0.260529	Inconclusive
		Carrier bag (interior)	0	No profile	0.0085911	No profile	0	No profile	0.00786954	No profile	0	No profile	0.0173863	Inconclusive	0	No profile	0	No profile	0	No profile	0	No profile	0	No profile	0.0133862	No profile	0.0129158	No profile	0	No profile	0.0149474	No profile
		Resealable bag (exterior)	0.0529273	Inconclusive	0.122735	POI-Single	0.125368	Inconclusive	0.359449	POI-Single	0.178941	POI-Single	0.279573	POI-Single	0.605952	POI-Major	0.0254028	POI-Single	0.0222666	No profile	0.0304989	Inconclusive	0.883721	POI-Single	0.374177	POI-Single	2.98007	POI-Single	0.261335	Inconclusive	2.10906	POI-Major
